# Supplementary material for: Effects of larval rearing substrates on some life-table parameters of Lutzomyia longipalpis sand flies
Source: PLoS Negl Trop Dis. 2021 Jan 21;15(1):e0009034. doi: 10.1371/journal.pntd.0009034 (PMC7870073; doi:10.1371/journal.pntd.0009034)
Supplement: S1 Data — Each separate sheet details figures data of the oviposition assays, the development of L. longipalpis on substrates, infections of L.infantum and microbiota analysis. (XLSX) [file pntd.0009034.s003.xlsx]

## Sheet: Oviposition assays
									DATA FIGURE 1A
				OVIPOSITION
											Number of eggs
		Test		Substrates tested		Number of eggs per pot			Colony food	Chicken shelter	Duck shelter	Tree holes	Cashew-LL	Empty pot
									14	87	10	23	0	1
		Trial 1		Duck shelter		10			50	35	28	26	7	0
				Chicken shelter		87			86	18	10	19	17	0
				Empty pot		1			27	71	40	10	15	0
		Trial 2		Duck shelter		28			22	74	11	2	0	0
				Chicken shelter		35			34	46	7	4	4	0
				Empty pot		0			48	14	6	13	0	17
		Trial 3		Duck shelter		10			68	5	7	34	9	0
				Chicken shelter		18			122	89	10	11	7	0
				Empty pot		0			28	71	14	10	9	0
									34	68	31	29	9	1
									31	52	61	5	6	0
														0
		Test		Substrates tested		Number of eggs per pot								0
														0
		Trial 1		Chicken shelter		71								0
				Cashew-LL		0								0
				Empty pot		0								0
		Trial 2		Chicken shelter		74								0
				Cashew-LL		7								0
				Empty pot		0								0
		Trial 3		Chicken shelter		46								0
				Cashew-LL		17								0
				Empty pot		0								0
														0
														0
														0
		Test		Substrates tested		Number of eggs per pot								0
														0
		Trial 1		Duck shelter		40								0
				Cashew-LL		15
				Empty pot		17
		Trial 2		Duck shelter		11
				Cashew-LL		0
				Empty pot		0
		Trial 3		Duck shelter		7
				Cashew-LL		4
				Empty pot		0
		Test		Substrates tested		Number of eggs per pot
		Trial 1		Chicken shelter		14
				Colony food		14
				Empty pot		0
		Trial 2		Chicken shelter		5
				Colony food		50
				Empty pot		1
		Trial 3		Chicken shelter		89
				Colony food		86
				Empty pot		0
		Test		Substrates tested		Number of eggs per pot
		Trial 1		Duck shelter		6
				Colony food		27
				Empty pot		0
		Trial 2		Duck shelter		7
				Colony food		22
				Empty pot		0
		Trial 3		Duck shelter		10
				Colony food		34
				Empty pot		8
		Test		Substrates tested		Number of eggs per pot
		Trial 1		Cashew-LL		0
				Colony food		48
				Empty pot		0
		Trial 2		Cashew-LL		9
				Colony food		68
				Empty pot		0
		Trial 3		Cashew-LL		7
				Colony food		122
				Empty pot		0
		Test		Substrates tested		Number of eggs per pot
		Trial 1		Chicken shelter		71
				Tree holes		23
				Empty pot		0
		Trial 2		Chicken shelter		68
				Tree holes		26
				Empty pot		0
		Trial 3		Chicken shelter		52
				Tree holes		19
				Empty pote		0
		Test		Substrates tested		Number of eggs per pot
		Trial 1		Colony food		28
				Tree holes		10
				Empty pot		0
		Trial 2		Colony food		34
				Tree holes		2
				Controle		0
		Trial 3		Colony food		31
				Tree holes		4
				Empty pot		0
		Test		Substrates tested		Number of eggs per pot
		Trial 1		Duck shelter		14
				Tree holes		13
				Controle		0
		Trial 2		Duck shelter		31
				Tree holes		34
				Controle		0
		Trial 3		Duck shelter		61
				Tree holes		11
				Controle		0
		Test		Substrates tested		Number of eggs per pot
		Trial 1		Cashew-LL		9
				Tree holes		10
				Controle		0
		Trial 2		Cashew-LL		9
				Tree holes		29
				Controle		0
		Trial 3		Cashew-LL		6
				Tree holes		5
				Controle		0

## Sheet: Development on substrates
DATA FIGURE 1B
Development on different substrates
				Stages of development
Substrate		L4			Pupae			Adult
Colony food	14	13	14	8	8	7	12	7	9
Chiken shelter	12	7	9	11	7	9	11	8	9
Duck shelter	15	15	14	8	7	7	11	10	11
Tree holes	24	24	20	10	10	11	13	10	8
Leaf litter	30	30	31	9	14	12	11	8	10
DATA FIGURE 1C
Hatching rate of adults per substrate
Colony food	Chicken shelter	Duck shelter	Tree holes	Leaf litter
98	99	98	97	52
99	98	96	67	37
99	97	99	75	45
DATA FIGURE 1D
Survival of adults from each substrate
	Colony food	Chicken shelter	Duck shelter	Tree holes	Leaf litter
	3	5	6	2	2
	4	3	4	1	4
	2	5	1	5	3
Females	5	1	4	5	4
	4	4	5	4	3
	2	2	2	1	5
	2	1	4	2	1
	1	5	5	1	3
	4	5	2	4	3
	3	1	1	4	4
Males	5	1	4	3	1
	1	1	3	5	2
	3	1	1	1	3
	3	6	4	4	4
	4	5	4	3	4
DATA FIGURE 1E
Time interval between eclosion of first and last adults
Colony food	Chicken shelter	Duck shelter	Tree holes	Cashew-LL
10	12	11	35	40
12	9	12	37	31
11	14	14	39	45
DATA FIGURE 1F
Correlation between number of eggs and total time of development of insects on substrates.
	eggs	developmentt
Colony food	47	30.6667
Chicken house	52.5	27.6667
Duck house	19.5833	32.6667
Tree holes	15.5	43.3333
Cashew-LL	6.91667	51.6667
DATA FIGURE 2A
Development of L. longipalpis in substrates of different leaf litter from different species of tree
		L1-L4			Pupae			Adult
Cashew-LL	30	30	31	10	11	8	11	9	8
Orange-LL	18	14	18	8	9	9	10	9	11
Mango-LL	19	17	19	9	9	8	8	10	9
DATA FIGURE 2B
Comparison of development of L. longipalpis in substrates collected in different peri domiciles
Colony	Chicken house	Duck/Goose house	Tree holes	Leaf litter -cashew	Leaf litte-mango	Leaf litte-orange
30.66	28	32.66	43.33	50.3333	36.6667	35.3333
31	33	31	43.7667	51	38.6667	34.6667

## Sheet: Leishmania infection
Figure 3A
	Parasite load in females infected 9 days post-infection
	Chicken shelter	Colony food
	200000	400000
	520000	420000
	410000	500000
	850000	510000
	330000	530000
	480000	550000
	510000	450000
	610000	400000
	400000	420000
	200000	400000
	510000	460000
	550000	450000
	600000	520000
	400000	600000
	820000	450000
Figure 3B
	Proportion of infected females 3 and 9 days post-infection
		Chicken shelter	Colony food
Day 3	90	70	80	70
Day 9	70	70	80	70

## Sheet: Microbiota
DATA FIGURE 4-8
Absolute frequency of genera found in each sample per life stage and substrate group.
Substrates	Orange									Mango										Cashew									Chicken											Colony
Life stage	Adult-M		Adult-F			L4				Adult-M			Adult-F			L4				Adult-M			Adult-F			L4			Adult-M				Adult-F			L4				Adult-M	Adult-F		L4
Replicate	B1	B3	B4	B5	B6	B7	B8	B9	B10	B11	B12	B13	B14	B15	B16	B17	B18	B19	B20	B21	B22	B23	B24	B25	B26	B27	B28	B29	B30	B31	B32	B33	B34	B35	B37	B38	B39	B40	B41	B42	B45	B46	B48	B49	B50
Lawsonella	20	8	5	3	2	6	32	43	5	13	17	10	13	7	31	13	1	4	10	15	2	9	20	80	4	12	6	89	4	29	11	509	5	0	6	10	6	21	6	1	14	6	16	32	7
Chryseobacterium	17	1	1	3	2	23	24	13	1	3	17	35	88	12	3	22	1	0	1	0	3	24	21	77	1	13	1	53	0	5	0	7	0	0	0	1	0	0	0	0	1	0	0	0	0
Hydrotalea	139	23	12	14	4	74	98	86	13	9	36	70	22	25	44	75	6	63	5	21	1	128	123	692	8	223	6	288	4	14	7	52	26	4	72	23	20	11	14	2	2	2	51	55	24
Staphylococcus	53	13	8	6	3	22	445	168	8	35	26	39	29	19	60	14	1	8	4	26	0	38	41	178	2	36	3	51	0	29	4	73	13	3	11	9	7	19	11	3	2	1	17	42	9
Fusobacterium	205	34	15	13	14	128	111	139	39	25	28	173	49	56	99	190	7	50	7	31	5	248	378	2616	4	341	5	599	4	7	14	18	10	8	14	12	1	13	12	0	1	0	21	70	10
Ochrobactrum	1	0	0	0	0	21	29	122	2	0	113	2	1227	16	2	824	8	28	393	1	0	0	0	33	0	441	725	2754	0	0	0	0	0	0	6	1	1	0	0	0	2	6	38	132	36
Methylobacterium	522	16	12	13	5	17	28	140	3	7	44	67	67	27	101	134	6	27	284	187	41	841	2633	4226	179	2320	1275	2226	14	39	32	262	39	8	67	113	20	22	20	5	19	5	99	196	12
Asaia	15	5	15	1	2	16	13	33	3	5	12	3	67	10	17	38	0	0	3	2	1	5	32	6	0	2	12	18	3	9	11	12	0	0	1	12	0	1	8	0	1	9	4	12	0
Wolbachia	119	31	465	39	13	90	153	166	27	14	48	62	343	76	124	159	13	3	17	59	1	270	673	384	5	34	32	165	14	18	125	65	11	19	85	37	2	7	21	1	3	2	17	45	10
Cupriavidus	464	76	71	51	17	362	269	510	53	46	136	416	205	132	259	627	18	744	34	135	11	540	1102	4018	17	1023	34	2406	13	43	52	131	152	55	440	165	184	159	253	9	5	4	150	272	138
Ralstonia	218	23	6	14	13	151	108	169	25	14	43	171	80	49	131	200	5	235	23	33	6	212	433	1559	6	459	14	740	4	22	16	61	48	19	172	70	38	48	91	2	6	2	59	83	47
Massilia	4	2	1	0	0	0	8	0	1	0	1	4	1	0	0	117	2	3	75	94	2	136	570	482	7	168	163	765	1	16	9	119	8	0	22	12	2	1	1	1	1	18	25	36	0
Methyloversatilis	630	3	5	0	1	0	11	29	1	1	1	4	2	3	12	28	1	2	50	25	1	86	311	287	9	98	54	135	0	3	2	12	0	0	2	5	1	1	4	2	0	0	146	48	2
Escherichia-Shigella	247	18	20	23	9	54	139	123	10	4	24	293	82	45	86	80	5	50	15	12	3	97	179	1724	2	235	15	228	3	13	13	52	30	5	91	32	26	12	28	1	3	5	29	48	9
